# Supplementary material for: A description of health care system factors in the implementation of universal weight management services for children with overweight or obesity: case studies from Queensland and New South Wales, Australia
Source: Implement Sci. 2018 Aug 7;13:109. doi: 10.1186/s13012-018-0801-2 (PMC6081901; doi:10.1186/s13012-018-0801-2)
Supplement: Supplementary file 2 — CFIR construct ratings with indicative quotes (see comment blocks within colour-coded blocks). (XLSX 25 kb) [file 13012_2018_801_MOESM2_ESM.xlsx]

## Sheet: Sheet1
Supplementary file B – CFIR construct ratings with selected quotes (see comment blocks within colour coded blocks)
CFIR CONSTRUCT	QUEENSLAND SITES			NEW SOUTH WALES SITES		CENTRAL AGENCY PERSPECTIVES
	QLD -	QLD –	QLD –	NSW –	NSW –	QLD	NSW
	none	discontinued	repeated	discontinued	repeated	(n= 6)	(n= 5)
	(3 sites; n=6)	(1 site; n=3)	(4 sites; n=12)	(3 sites; n=6)	(5 sites; n=12)
1. INTERVENTION CHARACTERISTICS
1.1 Intervention source	0.33	-0.33	1.25	0.83	0.25	1.67	2
1.2 Evidence strength and quality	0.33	-0.67	0.25	1	0.83	1.33	2
1.3 Relative advantage	1	2	1.25	0.17	1.58	1.33	1.6
1.4 Adaptability	0	-1.33	0.5	-0.17	0.58	0.33	2
1.6 Complexity	-0.33	-2	-1.42	-2	-1.33	-2	-1.2
1.7 Design quality & packaging	1.17	0	0.5	-0.17	0.83	0.83	1.8
1.8 Cost	0	-2	-0.17	-2	-0.5	-0.67	1.4
2. OUTER SETTING
2.1 Patient needs and resources	-2	-0.67	-1.25	-2	-1.92	-0.67	-1.8
2.2 Cosmopolitanism	0	0.33	0.25	0	0.42	0.67	1.4
2.3 Peer pressure	-0.33	0	0.25	0	0	0.33	0.4
2.4 External policy & incentives	-0.67	0	-0.17	0.67	0.92	-1.33	2
3. INNER SETTING
3.1 Structural characteristics	-0.33	0	-0.42	-0.67	-0.17	-0.67	0.8
3.2 Networks & communications	0	1	0.25	1.33	1.25	0.83	2
3.3 Culture	-0.67	-0.67	-0.83	-0.33	0.08	-0.67	1.2
3.4.1 Tension for change	1.33	1.33	1	2	0.42	-1.67	0.2
3.4.2 Compatibility	-0.67	-2	-0.5	-0.33	0.67	0.33	1
3.4.3 Relative priority	-0.67	-0.67	-0.75	0	0.33	-0.33	1
3.4.4 Organisational incentives & rewards	0	0	-0.17	0.67	0	-0.17	0.8
3.4.5 Goals & feedback	-0.17	0.33	0.08	1	1.08	0.17	2
3.4.6 Learning climate	0.33	0	-0.5	0.33	0.75	-0.33	2
3.5.1 Leadership engagement	0.33	1.67	0.33	0.33	1.5	-1	2
3.5.2 Available resources	-1	-0.33	-0.25	0.33	0	-0.33	2
3.5.3 Access to knowledge & information	-0.17	0	0.08	0	1.25	0.33	1.6
4. CHARACTERISTICS OF FACILITATORS
4.1 Knowledge/beliefs about the intervention	-0.33	0	0.08	0	-0.25	0.67	0.4
4.2 Self-efficacy	0.33	-0.33	0.33	0.17	0.17	0	0.6
4.3 Individual stage of change	0	-0.33	0	0	0.17	0	0
4.4 Individual identification with organization	0	0	-0.08	-0.33	1.08	-0.5	-0.4
4.5 Other personal attributes	1	1.33	0.67	0.67	1.33	0.83	1.4
5. IMPLEMENTATION PROCESS
5.1 Planning	-0.17	-0.33	-0.08	0.17	0.75	-0.17	0.6
5.2.1 Opinion leaders	0	0.33	0.17	-0.33	0.92	-0.33	1.4
5.2.2 Formally appointed internal implementation leaders	0.5	1	0.25	1.67	1.58	-0.83	2
5.2.3 Champions	-0.17	1.33	0.08	-0.5	0.08	-1.33	0.6
5.2.4 External change agents	0.33	0	-0.42	-0.67	0.25	-0.33	0.6
5.2.5 Key stakeholders	0.83	0.67	0.5	0.5	1.33	0.17	0.4
5.2.6 Intervention participants (advertising)	0.5	0	0.17	-0.33	1.5	0.33	1.6
5.3 Executing	-1	0.67	-0.5	-0.17	-0.17	-0.33	0.4
5.4 Reflecting & evaluating	0.17	-0.33	-0.5	-1.17	-0.83	-1.33	1
